# Supplementary material for: Increased Levels of the Parkinson’s Disease-Associated Gene ITPKB Correlate with Higher Expression Levels of α-Synuclein, Independent of Mutation Status
Source: Int J Mol Sci. 2023 Jan 19;24(3):1984. doi: 10.3390/ijms24031984 (PMC9916293; doi:10.3390/ijms24031984)
Supplement: Supplementary file 1 [file ijms-24-01984-s001.zip]

Archive with 1 entries (1 files):
- ijms-2100851-supplementary.pdf
